# Supplementary material for: Epigenetic regulation of DNA repair gene program by Hippo/YAP1-TET1 axis mediates sorafenib resistance in HCC
Source: Cell Mol Life Sci. 2024 Jul 5;81(1):284. doi: 10.1007/s00018-024-05296-y (PMC11335208; doi:10.1007/s00018-024-05296-y)
Supplement: Supplementary file 4 — Supplementary Material 4 [file 18_2024_5296_MOESM4_ESM.xlsx]

## Sheet: Sheet1
Tissue Type	Surgery Date	Survival Status	Follow-Up Date	Survival Period 201509	Gender	Age	Primary Organ	Pathological Grade
Cancer	2009/6/30	Deceased	2011/9/16	21	Male	53	Yes	Grade II
Cancer	2009/7/7	Deceased	2014/2/13	55	Male	45	Yes	Grade II
Cancer	2009/8/10	Deceased	2014/6/11	41	Male	65	Yes	Grade I-II
Cancer	2009/8/26	Survived	2015/9	73	Male	68	Yes	Grade II
Cancer	2009/11/16	Deceased	2015/1/7	62	Male	50	Yes	Grade II
Cancer	2009/12/3	Deceased	2010/3/30	3	Male	60	Yes	Grade III
Cancer	2010/3/12	Deceased	2012/7/26	28	Male	47	Yes	Grade II
Cancer	2011/2/22	Deceased	2012/6/22	16	Male	55	Yes	Grade III
Cancer	2011/2/25	Survived	2015/9	55	Male	61	Yes	Grade II
Cancer	2011/8/5	Survived	2015/9	49	Male	54	Yes	Grade III
Cancer	2013/1/25	Deceased	2014/8/31	19	Male	45	Yes	Grade II
Cancer/Adjacent Tissue	2008/8/1	Deceased	2011/1/18	29	Female	66	Yes	Grade I-II
Cancer/Adjacent Tissue	2009/9/23	Survived	2015/9	72	Male	51	Yes	Grade I-II
Cancer/Adjacent Tissue	2009/11/2	Deceased	2010/1/16	2	Male	44	Yes	Grade II
Cancer/Adjacent Tissue	2011/2/14	Deceased	2011/4/30	2	Male	63	Yes	Grade II-III
Cancer/Adjacent Tissue/Distal	2009/5/21	Deceased	2012/2/21	33	Male	45	Yes	Grade II
Cancer/Adjacent Tissue/Distal	2009/7/3	Deceased	2010/7/30	12	Male	49	Yes	Grade III
Cancer/Adjacent Tissue/Distal	2009/7/28	Deceased	2010/4/25	9	Male	58	Yes	Grade II
Cancer/Adjacent Tissue/Distal	2009/8/12	Deceased	2014/6/2	48	Male	61	Yes	Grade II
Cancer/Adjacent Tissue/Distal	2009/8/25	Survived	2015/9	73	Male	39	Yes	Grade II
Cancer/Adjacent Tissue/Distal	2009/9/7	Deceased	2010/5/27	8	Male	39	Yes	Grade II-III
Cancer/Adjacent Tissue/Distal	2009/10/27	Survived	2015/9	71	Male	65	Yes	Grade I-II
Cancer/Adjacent Tissue/Distal	2009/10/28	Deceased	2010/5/6	7	Male	69	Yes	Grade II
Cancer/Adjacent Tissue/Distal	2009/12/2	Survived	2015/9	69	Female	58	Yes	Grade I-II
Cancer/Adjacent Tissue/Distal	2010/1/14	Deceased	2012/8/20	31	Male	51	Yes	Grade I-II
Cancer/Adjacent Tissue/Distal	2010/6/15	Deceased	2011/4/30	10	Male	46	Yes	Grade II
Cancer/Adjacent Tissue/Distal	2010/6/23	Survived	2015/9	63	Male	58	Yes	Grade II
Cancer/Adjacent Tissue/Distal	2010/12/3	Deceased	2012/4/15	16	Male	45	Yes	Grade II
Cancer/Adjacent Tissue/Distal	2011/2/11	Survived	2015/9	55	Male	51	Yes	Grade III
Cancer/Adjacent Tissue/Distal	2011/2/14	Survived	2015/9	55	Female	48	Yes	Grade II
Cancer/Adjacent Tissue/Distal	2012/11/27	Deceased	2015/1/4	26	Male	69	Yes	Grade I-II
Cancer/Adjacent Tissue/Distal	2013/5/16	Deceased	2015/6/16	25	Male	45	Yes	Grade II
